# Supplementary material for: The Role of HBx Mutations in Chronic Hepatitis B with Acute Exacerbation
Source: Viruses. 2025 Sep 7;17(9):1223. doi: 10.3390/v17091223 (PMC12474432; doi:10.3390/v17091223)
Supplement: Supplementary file 1 [file viruses-17-01223-s001.zip]

Archive with 1 entries (1 files):
- viruses-3643186-supplementary.pdf
